# Supplementary material for: Population Ecology of Glacier Bacteria from the View of Gene Flow in Cryobacterium
Source: Microorganisms. 2026 Jan 30;14(2):326. doi: 10.3390/microorganisms14020326 (PMC12943682; doi:10.3390/microorganisms14020326)
Supplement: Supplementary file 1 [file microorganisms-14-00326-s001.zip]

Archive with 5 entries (5 files):
- Additional Methods.pdf
- Table S1.xlsx
- Table S2.xlsx
- Table S3.xlsx
- Table S4.xlsx
