# Supplementary material for: Population Ecology of Glacier Bacteria from the View of Gene Flow in Cryobacterium
Source: Microorganisms. 2026 Jan 30;14(2):326. doi: 10.3390/microorganisms14020326 (PMC12943682; doi:10.3390/microorganisms14020326)
Supplement: Supplementary file 1 [file microorganisms-14-00326-s001.zip › Table S1.xlsx]

## Sheet: Sheet2
Table S1 Cryobacterium genomes used in this study
Strain	NCBI Assemble ID| NMDC Project ID	Completeness	Contamination	Contigs	N50 (bp)	Genome size(Mb)	Genome_GC	Isolation sources	Isolation giacier	Geographical location	Reference
Cryobacterium sp. Sr3	GCA_004402835.1	99.4949	1.89394	50	122969	3.43987	0.66	glacier surface	Xinjiang No.1 glacier	Tibetan Plateau And Alpine	Phenotypic divergence of thermotolerance: Molecular basis and cold adaptive evolution related to intrinsic DNA flexibility of glacier-inhabiting Cryobacterium strains
Cryobacterium sp. TMT2-17-1	GCA_004402765.1	99.4949	1.89394	53	107471	3.34404	0.66	glacier surface	Touming Mengke glacier	Tibetan Plateau And Alpine	Phenotypic divergence of thermotolerance: Molecular basis and cold adaptive evolution related to intrinsic DNA flexibility of glacier-inhabiting Cryobacterium strains
Cryobacterium sp. Hz7	GCA_004402815.1	99.4949	3.66162	58	118843	3.50932	0.66	glacier surface	Xinjiang No.1 glacier	Tibetan Plateau And Alpine	Phenotypic divergence of thermotolerance: Molecular basis and cold adaptive evolution related to intrinsic DNA flexibility of glacier-inhabiting Cryobacterium strains
Cryobacterium sp. TMT2-4	GCA_004402575.1	99.4949	1.89394	46	144019	3.46076	0.66	glacier surface	Touming Mengke glacier	Tibetan Plateau And Alpine	Phenotypic divergence of thermotolerance: Molecular basis and cold adaptive evolution related to intrinsic DNA flexibility of glacier-inhabiting Cryobacterium strains
Cryobacterium sp. TMT1-62	GCA_004403145.1	98.9899	1.89394	51	111543	3.32458	0.67	glacier surface	Touming Mengke glacier	Tibetan Plateau And Alpine	Phenotypic divergence of thermotolerance: Molecular basis and cold adaptive evolution related to intrinsic DNA flexibility of glacier-inhabiting Cryobacterium strains
Cryobacterium sp. TMT2-16	GCA_004403415.1	99.4949	2.90404	45	130332	3.5106	0.66	glacier surface cryoconite	Touming Mengke glacier	Tibetan Plateau And Alpine	Diversity of the genus Cryobacterium and proposal of 19 novel species isolated from glaciers
Cryobacterium sp. M96	PRJNA421791	99.4949	1.89394	54	110015	3.29613	0.67	glacier ice core	Muztag Ata glacier	Tibetan Plateau And Alpine	Genomic Insights of Cryobacterium Isolated From Ice Core Reveal Genome Dynamics for Adaptation in Glacier
Cryobacterium sp. TMT2-14	GCA_004402465.1	99.4949	2.65152	46	129025	3.44619	0.66	glacier surface	Touming Mengke glacier	Tibetan Plateau And Alpine	Phenotypic divergence of thermotolerance: Molecular basis and cold adaptive evolution related to intrinsic DNA flexibility of glacier-inhabiting Cryobacterium strains
Cryobacterium sp. TMT1-19	GCA_004403055.1	98.9899	2.39899	71	97441	3.38055	0.67	glacier surface	Touming Mengke glacier	Tibetan Plateau And Alpine	Phenotypic divergence of thermotolerance: Molecular basis and cold adaptive evolution related to intrinsic DNA flexibility of glacier-inhabiting Cryobacterium strains
Cryobacterium sp. M25	PRJNA421791	99.4949	2.39899	58	117684	3.3491	0.66	glacier ice core	Muztag Ata glacier	Tibetan Plateau And Alpine	Genomic Insights of Cryobacterium Isolated From Ice Core Reveal Genome Dynamics for Adaptation in Glacier
Cryobacterium sp. M23	PRJNA421791	99.4949	1.89394	82	87410	3.55162	0.66	glacier ice core	Muztag Ata glacier	Tibetan Plateau And Alpine	Genomic Insights of Cryobacterium Isolated From Ice Core Reveal Genome Dynamics for Adaptation in Glacier
Cryobacterium sp. TMT2-18-3	GCA_004402185.1	99.4949	1.96609	54	99702	3.3778	0.66	glacier surface	Touming Mengke glacier	Tibetan Plateau And Alpine	Phenotypic divergence of thermotolerance: Molecular basis and cold adaptive evolution related to intrinsic DNA flexibility of glacier-inhabiting Cryobacterium strains
Cryobacterium sp. TmT2-42-4	GCA_004402645.1	98.9899	1.89394	49	137584	3.3928	0.66	glacier surface	Touming Mengke glacier	Tibetan Plateau And Alpine	Phenotypic divergence of thermotolerance: Molecular basis and cold adaptive evolution related to intrinsic DNA flexibility of glacier-inhabiting Cryobacterium strains
Cryobacterium sp. TMT2-15-1	GCA_004402345.1	99.4949	1.89394	60	96143	3.47009	0.67	glacier surface	Touming Mengke glacier	Tibetan Plateau And Alpine	Phenotypic divergence of thermotolerance: Molecular basis and cold adaptive evolution related to intrinsic DNA flexibility of glacier-inhabiting Cryobacterium strains
Cryobacterium sp. TMT1-23-1	GCA_004403465.1	99.4949	1.76768	96	80596	3.53007	0.66	glacier surface cryoconite	Touming Mengke glacier	Tibetan Plateau And Alpine	Diversity of the genus Cryobacterium and proposal of 19 novel species isolated from glaciers
Cryobacterium sp. TMT3-29-2	GCA_004564305.1	99.4949	1.76768	140	51565	3.50029	0.66	glacier surface	Touming Mengke glacier	Tibetan Plateau And Alpine	Phenotypic divergence of thermotolerance: Molecular basis and cold adaptive evolution related to intrinsic DNA flexibility of glacier-inhabiting Cryobacterium strains
Cryobacterium sp. TMT2-48-2	GCA_004403395.1	99.4949	1.76768	71	115338	3.195	0.67	glacier surface cryoconite	Touming Mengke glacier	Tibetan Plateau And Alpine	Diversity of the genus Cryobacterium and proposal of 19 novel species isolated from glaciers
Cryobacterium sp. TmT3-12	GCA_004403255.1	99.4949	1.31874	52	130295	3.52195	0.65	glacier surface	Touming Mengke glacier	Tibetan Plateau And Alpine	Phenotypic divergence of thermotolerance: Molecular basis and cold adaptive evolution related to intrinsic DNA flexibility of glacier-inhabiting Cryobacterium strains
Cryobacterium sp. TMT1-51	GCA_004403065.1	99.4949	1.76768	46	117210	3.43392	0.67	glacier surface cryoconite	Touming Mengke glacier	Tibetan Plateau And Alpine	Diversity of the genus Cryobacterium and proposal of 19 novel species isolated from glaciers
Cryobacterium sp. TMT2-23	GCA_004403325.1	99.2424	1.26263	116	51102	3.52336	0.67	glacier surface	Touming Mengke glacier	Tibetan Plateau And Alpine	Diversity of the genus Cryobacterium and proposal of 19 novel species isolated from glaciers
Cryobacterium sp. TMT2-10	GCA_004403075.1	99.2424	1.26263	136	48045	3.51766	0.68	glacier surface	Touming Mengke glacier	Tibetan Plateau And Alpine	Phenotypic divergence of thermotolerance: Molecular basis and cold adaptive evolution related to intrinsic DNA flexibility of glacier-inhabiting Cryobacterium strains
Cryobacterium sp. TMT4-10	GCA_004403275.1	99.2424	1.26263	105	55722	3.5147	0.68	glacier surface	Touming Mengke glacier	Tibetan Plateau And Alpine	Phenotypic divergence of thermotolerance: Molecular basis and cold adaptive evolution related to intrinsic DNA flexibility of glacier-inhabiting Cryobacterium strains
Cryobacterium sp. TMT1-21	GCA_004403475.1	99.2424	1.76768	112	55449	3.55884	0.67	glacier surface	Touming Mengke glacier	Tibetan Plateau And Alpine	Phenotypic divergence of thermotolerance: Molecular basis and cold adaptive evolution related to intrinsic DNA flexibility of glacier-inhabiting Cryobacterium strains
Cryobacterium sp. TMT2-59	GCA_004403545.1	99.2424	1.26263	103	60984	3.61299	0.68	glacier surface	Touming Mengke glacier	Tibetan Plateau And Alpine	Phenotypic divergence of thermotolerance: Molecular basis and cold adaptive evolution related to intrinsic DNA flexibility of glacier-inhabiting Cryobacterium strains
Cryobacterium sp. RHLT2-21	GCA_004402705.1	99.4949	1.0101	52	117848	3.6516	0.69	glacier surface cryoconite	Hailuogou glacier	Tibetan Plateau And Alpine	Diversity of the genus Cryobacterium and proposal of 19 novel species isolated from glaciers
Cryobacterium sp. HLT2-28	GCA_004402495.1	99.4949	1.0101	32	155527	3.7182	0.68	glacier surface	Hailuogou glacier	Tibetan Plateau And Alpine	Phenotypic divergence of thermotolerance: Molecular basis and cold adaptive evolution related to intrinsic DNA flexibility of glacier-inhabiting Cryobacterium strains
Cryobacterium sp. MP_M3	GCA_015752155.1	99.4949	1.0101	56	231442	3.94025	0.65	glacier surface cryoconite	Northern Victoria Land, Antarctica	Antarctica	Supraglacial Carbon Cycling
Cryobacterium sp. N1992-1-1	PRJNA522342	99.4949	1.51515	47	240676	3.99928	0.66	glacier ice core	Noijin Kangsang glacier	Tibetan Plateau And Alpine	ND
Cryobacterium sp. N1994-1-2	PRJNA522342	99.4949	1.51515	34	251243	3.81659	0.66	glacier ice core	Noijin Kangsang glacier	Tibetan Plateau And Alpine	ND
Cryobacterium sp. Hh4	GCA_004403515.1	99.4949	1.76768	122	53129	3.43893	0.69	glacier surface ice	Xinjiang No.1 glacier	Tibetan Plateau And Alpine	Diversity of the genus Cryobacterium and proposal of 19 novel species isolated from glaciers
Cryobacterium sp. MDT1-3	GCA_004402785.1	99.4949	2.39899	87	94066	3.71541	0.67	glacier surface cryoconite	Midui glacier	Tibetan Plateau And Alpine	Diversity of the genus Cryobacterium and proposal of 19 novel species isolated from glaciers
Cryobacterium sp. MDB2-33-2	GCA_004402545.1	98.9899	2.27273	80	181431	4.17986	0.65	glacier surface	Midui glacier	Tibetan Plateau And Alpine	Phenotypic divergence of thermotolerance: Molecular basis and cold adaptive evolution related to intrinsic DNA flexibility of glacier-inhabiting Cryobacterium strains
Cryobacterium sp. MDB1-18-1	GCA_004402735.1	98.9899	1.51515	89	102600	4.01379	0.65	glacier surface	Midui glacier	Tibetan Plateau And Alpine	Phenotypic divergence of thermotolerance: Molecular basis and cold adaptive evolution related to intrinsic DNA flexibility of glacier-inhabiting Cryobacterium strains
Cryobacterium sp. MDB1-5	GCA_004402235.1	98.9899	1.51515	48	158385	3.92722	0.67	glacier surface ice	Midui glacier	Tibetan Plateau And Alpine	Diversity of the genus Cryobacterium and proposal of 19 novel species isolated from glaciers
Cryobacterium sp. N1998-1-4-1	PRJNA522342	98.7374	1.64141	31	382574	3.93057	0.66	glacier ice core	Noijin Kangsang glacier	Tibetan Plateau And Alpine	ND
Cryobacterium sp. N1999-2-3	PRJNA421791	98.7374	2.27273	39	306504	4.1285	0.66	glacier ice core	Noijin Kangsang glacier	Tibetan Plateau And Alpine	ND
Cryobacterium sp. MDB2-B	GCA_004402485.1	98.7374	2.39899	27	321359	4.1521	0.67	glacier surface ice	Midui glacier	Tibetan Plateau And Alpine	Diversity of the genus Cryobacterium and proposal of 19 novel species isolated from glaciers
Cryobacterium sp. Sr8	GCA_004403225.1	99.4949	1.26263	73	102398	3.48502	0.67	glacier frozen soil	Xinjiang No.1 glacier	Tibetan Plateau And Alpine	Phenotypic divergence of thermotolerance: Molecular basis and cold adaptive evolution related to intrinsic DNA flexibility of glacier-inhabiting Cryobacterium strains
Cryobacterium psychrotolerans CGMCC 1.5382	GCA_900101115.1	99.4949	0	45	173036	3.24711	0.67	glacier frozen soil	Xinjiang No.1 glacier	Tibetan Plateau And Alpine	Cryobacterium psychrotolerans sp. nov., a novel psychrotolerant bacterium isolated from the China No. 1 glacier
Cryobacterium sp. Sr47	GCA_004402215.1	99.4949	0	81	80478	3.78396	0.68	glacier surface ice	Xinjiang No.1 glacier	Tibetan Plateau And Alpine	Diversity of the genus Cryobacterium and proposal of 19 novel species isolated from glaciers
Cryobacterium sp. Y141-4	PRJNA522342	99.4949	1.0101	74	167202	4.6014	0.64	glacier ice core	Yuzhufeng glacier	Tibetan Plateau And Alpine	ND
Cryobacterium sp. M15	PRJNA421791	98.9899	1.09428	41	240627	3.67112	0.62	glacier ice core	Muztag Ata glacier	Tibetan Plateau And Alpine	Genomic Insights of Cryobacterium Isolated From Ice Core Reveal Genome Dynamics for Adaptation in Glacier
Cryobacterium sp. TMT1-1	GCA_004403345.1	98.9899	1.61616	20	293819	3.53922	0.63	glacier surface cryoconite	Touming Mengke glacier	Tibetan Plateau And Alpine	Diversity of the genus Cryobacterium and proposal of 19 novel species isolated from glaciers
Cryobacterium sp. Hb1	GCA_004403585.1	98.9899	0.505051	42	199375	3.58678	0.62	glacier surface	Xinjiang No.1 glacier	Tibetan Plateau And Alpine	Phenotypic divergence of thermotolerance: Molecular basis and cold adaptive evolution related to intrinsic DNA flexibility of glacier-inhabiting Cryobacterium strains
Cryobacterium sp. Y29	PRJNA421791	98.9899	0.505051	37	227415	3.66171	0.61	glacier ice core	Yuzhufeng glacier	Tibetan Plateau And Alpine	Genomic Insights of Cryobacterium Isolated From Ice Core Reveal Genome Dynamics for Adaptation in Glacier
Cryobacterium sp. Y57	PRJNA421791	98.9899	2.77778	73	159296	4.01192	0.62	glacier ice core	Yuzhufeng glacier	Tibetan Plateau And Alpine	Genomic Insights of Cryobacterium Isolated From Ice Core Reveal Genome Dynamics for Adaptation in Glacier
Cryobacterium sp. Sr39	GCA_004403185.1	98.7374	1.51515	15	370846	3.45992	0.65	glacier surface ice	Xinjiang No.1 glacier	Tibetan Plateau And Alpine	Diversity of the genus Cryobacterium and proposal of 19 novel species isolated from glaciers
Cryobacterium sp. Sr54	GCA_004404025.1	98.7374	1.11111	20	419010	3.58721	0.62	glacier surface ice	Xinjiang No.1 glacier	Tibetan Plateau And Alpine	Phenotypic divergence of thermotolerance: Molecular basis and cold adaptive evolution related to intrinsic DNA flexibility of glacier-inhabiting Cryobacterium strains
Cryobacterium sp. Y82	GCA_002929495.1	98.7374	1.11111	37	205110	3.69125	0.62	glacier ice core	Yuzhufeng glacier	Tibetan Plateau And Alpine	Genomic Insights of Cryobacterium Isolated From Ice Core Reveal Genome Dynamics for Adaptation in Glacier
Cryobacterium sp. Hz9	GCA_004402825.1	99.4949	2.27273	27	308677	3.5061	0.63	glacier surface	Xinjiang No.1 glacier	Tibetan Plateau And Alpine	Phenotypic divergence of thermotolerance: Molecular basis and cold adaptive evolution related to intrinsic DNA flexibility of glacier-inhabiting Cryobacterium strains
Cryobacterium sp. Hz16	GCA_004403985.1	99.2424	0.673401	30	373018	3.46807	0.63	glacier surface ice	Xinjiang No.1 glacier	Tibetan Plateau And Alpine	Phenotypic divergence of thermotolerance: Molecular basis and cold adaptive evolution related to intrinsic DNA flexibility of glacier-inhabiting Cryobacterium strains
Cryobacterium sp. N19	PRJNA421791	98.9899	2.5974	54	414199	4.28838	0.62	glacier ice core	Noijin Kangsang glacier	Tibetan Plateau And Alpine	Genomic Insights of Cryobacterium Isolated From Ice Core Reveal Genome Dynamics for Adaptation in Glacier
Cryobacterium sp. N21	PRJNA421791	98.9899	3.28283	36	332576	4.10421	0.62	glacier ice core	Noijin Kangsang glacier	Tibetan Plateau And Alpine	Genomic Insights of Cryobacterium Isolated From Ice Core Reveal Genome Dynamics for Adaptation in Glacier
Cryobacterium flavum Hh8	GCA_004402625.1	98.9899	3.0303	45	298041	4.10168	0.63	glacier surface ice	Xinjiang No.1 glacier	Tibetan Plateau And Alpine	Cryobacterium flavum sp. nov. and Cryobacterium luteum sp. nov., isolated from glacier ice.
Cryobacterium sp. TMT1-66-1	GCA_004403435.1	98.9899	1.64141	26	282965	4.08456	0.63	glacier surface	Touming Mengke glacier	Tibetan Plateau And Alpine	Phenotypic divergence of thermotolerance: Molecular basis and cold adaptive evolution related to intrinsic DNA flexibility of glacier-inhabiting Cryobacterium strains
Cryobacterium sp. TMT1-2-2	GCA_004403505.1	99.4949	2.0202	27	287052	3.99927	0.63	glacier surface	Touming Mengke glacier	Tibetan Plateau And Alpine	Phenotypic divergence of thermotolerance: Molecular basis and cold adaptive evolution related to intrinsic DNA flexibility of glacier-inhabiting Cryobacterium strains
Cryobacterium aureum Hh31	GCA_002954245.1	98.9899	2.52525	52	213643	4.3142	0.63	glacier surface ice	Xinjiang No.1 glacier	Tibetan Plateau And Alpine	Cryobacterium aureum sp. nov., a psychrophilic bacterium isolated from glacier ice collected from the ice tongue surface.
Cryobacterium sp. TMT1-3	GCA_004402315.1	98.9899	1.0101	40	243544	3.55394	0.64	glacier surface	Touming Mengke glacier	Tibetan Plateau And Alpine	Phenotypic divergence of thermotolerance: Molecular basis and cold adaptive evolution related to intrinsic DNA flexibility of glacier-inhabiting Cryobacterium strains
Cryobacterium luteum CGMCC 1.11210	GCA_900110125.1	98.9899	0.757576	73	174783	3.83407	0.63	glacier surface ice	Xinjiang No.1 glacier	Tibetan Plateau And Alpine	Cryobacterium flavum sp. nov. and Cryobacterium luteum sp. nov., isolated from glacier ice
Cryobacterium ruanii Sr36	GCA_004404055.1	98.7374	0.841751	24	298453	3.37431	0.63	glacier surface	Xinjiang No.1 glacier	Tibetan Plateau And Alpine	Cryobacterium ruanii sp. nov. and Cryobacterium breve sp. nov., isolated from glaciers
Cryobacterium sp. HLT2-23	GCA_004402535.1	98.9899	1.51515	35	254235	3.71566	0.64	glacier surface ice	Hailuogou glacier	Tibetan Plateau And Alpine	Phenotypic divergence of thermotolerance: Molecular basis and cold adaptive evolution related to intrinsic DNA flexibility of glacier-inhabiting Cryobacterium strains
Cryobacterium levicorallinum Hh34	GCA_004402405.1	98.9899	2.52525	36	252213	3.75332	0.63	glacier surface ice	Xinjiang No.1 glacier	Tibetan Plateau And Alpine	Cryobacterium levicorallinum sp. nov., a psychrophilic bacterium isolated from glacier ice.
Cryobacterium sp. Hh38	GCA_004403235.1	98.9899	2.0202	49	192698	3.76933	0.62	glacier surface	Xinjiang No.1 glacier	Tibetan Plateau And Alpine	Phenotypic divergence of thermotolerance: Molecular basis and cold adaptive evolution related to intrinsic DNA flexibility of glacier-inhabiting Cryobacterium strains
Cryobacterium sp. M91	PRJNA421791	98.9899	2.0202	91	179724	3.98579	0.62	glacier surface	Muztag Ata glacier	Tibetan Plateau And Alpine	Genomic Insights of Cryobacterium Isolated From Ice Core Reveal Genome Dynamics for Adaptation in Glacier
Cryobacterium sp. Hh11	GCA_004404045.1	98.9899	1.51515	40	171837	3.71691	0.63	glacier ice core	Xinjiang No.1 glacier	Tibetan Plateau And Alpine	Phenotypic divergence of thermotolerance: Molecular basis and cold adaptive evolution related to intrinsic DNA flexibility of glacier-inhabiting Cryobacterium strains
Cryobacterium sp. TMS1-20-1	GCA_004402355.1	98.9899	1.51515	73	117455	3.69214	0.63	glacier surface	Touming Mengke glacier	Tibetan Plateau And Alpine	Phenotypic divergence of thermotolerance: Molecular basis and cold adaptive evolution related to intrinsic DNA flexibility of glacier-inhabiting Cryobacterium strains
Cryobacterium sp. Hh7	GCA_004403155.1	98.9899	2.58137	71	144920	3.94036	0.63	glacier surface	Xinjiang No.1 glacier	Tibetan Plateau And Alpine	Phenotypic divergence of thermotolerance: Molecular basis and cold adaptive evolution related to intrinsic DNA flexibility of glacier-inhabiting Cryobacterium strains
Cryobacterium sp. TMS1-13-1	GCA_004403125.1	98.9899	2.0202	22	248391	3.73461	0.64	glacier surface	Touming Mengke glacier	Tibetan Plateau And Alpine	Phenotypic divergence of thermotolerance: Molecular basis and cold adaptive evolution related to intrinsic DNA flexibility of glacier-inhabiting Cryobacterium strains
Cryobacterium sp. Y50	PRJNA421791	98.6532	2.77778	105	103454	4.40325	0.62	glacier ice core	Yuzhufeng glacier	Tibetan Plateau And Alpine	Genomic Insights of Cryobacterium Isolated From Ice Core Reveal Genome Dynamics for Adaptation in Glacier
Cryobacterium sp. Y62	PRJNA421791	99.4949	3.91414	121	92054	4.23402	0.62	glacier ice core	Yuzhufeng glacier	Tibetan Plateau And Alpine	Genomic Insights of Cryobacterium Isolated From Ice Core Reveal Genome Dynamics for Adaptation in Glacier
Cryobacterium sp. Y11	PRJNA421791	99.2424	1.23737	61	287084	4.0283	0.62	glacier ice core	Yuzhufeng glacier	Tibetan Plateau And Alpine	Genomic Insights of Cryobacterium Isolated From Ice Core Reveal Genome Dynamics for Adaptation in Glacier
Cryobacterium roopkundense RuGl7	GCA_000764165.1	98.7374	0.3367	226	36861	4.35683	0.65	glacier frozen soil	Lake Roopkund	Tibetan Plateau And Alpine	Draft Genome Sequence of Cryobacterium roopkundensis Strain RuGl7, Isolated from a Soil Sample in the Vicinity of Roopkund Lake
Cryobacterium psychrophilum DSM 4854	GCA_004365915.1	99.4949	1.51515	2	3565758	3.67762	0.64	soil	Syowa station, Antarctica	Antarctica	Cryobacterium psychrophilum gen. nov., sp. nov., nom. rev., comb. nov., an obligately psychrophilic actinomycete to accommodate "Curtobacterium psychrophilum" Inoue and Komagata 1976
Cryobacterium melibiosiphilum Hh39	GCA_003602235.1	99.4108	1.57828	97	111996	4.71104	0.65	glacier surface	Xinjiang No.1 glacier	Tibetan Plateau And Alpine	Cryobacterium melibiosiphilum sp. nov., a psychrophilic bacterium isolated from glacier ice
Cryobacterium sp. Hh14	GCA_004403305.1	99.1582	2.0202	93	119403	4.38366	0.65	glacier surface ice	Xinjiang No.1 glacier	Tibetan Plateau And Alpine	Diversity of the genus Cryobacterium and proposal of 19 novel species isolated from glaciers
Cryobacterium sp. TMB3-15	GCA_004403315.1	99.4949	2.52525	46	164385	3.9667	0.67	glacier surface	Touming Mengke glacier	Tibetan Plateau And Alpine	Phenotypic divergence of thermotolerance: Molecular basis and cold adaptive evolution related to intrinsic DNA flexibility of glacier-inhabiting Cryobacterium strains
Cryobacterium sp. TMT4-31	GCA_004403385.1	98.9899	2.52525	74	108649	3.94223	0.67	glacier surface	Touming Mengke glacier	Tibetan Plateau And Alpine	Phenotypic divergence of thermotolerance: Molecular basis and cold adaptive evolution related to intrinsic DNA flexibility of glacier-inhabiting Cryobacterium strains
Cryobacterium sp. bin197	PRJNA522342	98.9899	2.52525	30	361669	3.92388	0.67	glacier surface	East Rongbuk glacier	Tibetan Plateau And Alpine	ND
Cryobacterium sp. LW097	GCA_002205495.2	99.4949	2.0202	2	3790170	3.95989	0.65	sediment	Xinjiang No.1 glacier	Tibetan Plateau And Alpine	Genome sequence of the psychrophilic Cryobacterium sp. LW097 and characterization of its four novel cold-adapted β-galactosidases
Cryobacterium sp. TMB1-7	GCA_004402435.1	99.4949	2.52525	35	198237	3.86367	0.67	glacier surface	Touming Mengke glacier	Tibetan Plateau And Alpine	Phenotypic divergence of thermotolerance: Molecular basis and cold adaptive evolution related to intrinsic DNA flexibility of glacier-inhabiting Cryobacterium strains
Cryobacterium zongtaii TMN-42	GCA_002909375.1	99.4949	2.0202	33	238238	4.04839	0.67	glacier surface	Touming Mengke glacier	Tibetan Plateau And Alpine	Genetic diversity of glacier-inhabiting Cryobacterium bacteria in China and description of Cryobacterium zongtaii sp. nov. and Arthrobacter glacialis sp. nov.
Cryobacterium sp. TMN-39-2	GCA_004402745.1	99.4949	2.52525	48	166635	3.89416	0.67	glacier surface	Touming Mengke glacier	Tibetan Plateau And Alpine	Phenotypic divergence of thermotolerance: Molecular basis and cold adaptive evolution related to intrinsic DNA flexibility of glacier-inhabiting Cryobacterium strains
Cryobacterium zongtaii TMB1-8	GCA_002909365.1	99.4949	1.62738	76	151143	4.08291	0.66	glacier surface	Touming Mengke glacier	Tibetan Plateau And Alpine	Genetic diversity of glacier-inhabiting Cryobacterium bacteria in China and description of Cryobacterium zongtaii sp. nov. and Arthrobacter glacialis sp. nov.
Cryobacterium sp. N22	PRJNA421791	99.3687	2.77778	39	218936	4.06187	0.68	glacier ice core	Noijin Kangsang glacier	Tibetan Plateau And Alpine	Genomic Insights of Cryobacterium Isolated From Ice Core Reveal Genome Dynamics for Adaptation in Glacier
Cryobacterium sp. RHLS22-1	GCA_004402695.1	99.2424	1.51515	58	103804	3.66991	0.67	melt water	Hailuogou glacier	Tibetan Plateau And Alpine	Diversity of the genus Cryobacterium and proposal of 19 novel species isolated from glaciers
Cryobacterium sp. 1639	GCA_019599185.1	99.3266	2.0202	75	150250	4.01749	0.65	Lake Untersee freshwater	Lake Untersee, Antarctica	Antarctica	Detection of Microorganisms in Low-Temperature Water Environments by in situ Generation of Biogenic Nanoparticles
Cryobacterium sp. ANH24-2	PRJNA522342	99.4949	2.0202	130	77907	4.09829	0.66	glacier lake	Northern Victoria Land, Antarctica	Antarctica	ND
Cryobacterium sp. SO1	GCA_004210215.1	98.7374	2.0202	207	44784	3.97114	0.67	snow	Estrellas Lake, Antarctica	Antarctica	Genomics and transcriptomics analyses provide insights into the cold adaptation strategies of an Antarctic bacterium, Cryobacterium sp. SO1
Cryobacterium sp. Sr59	GCA_004403945.1	99.4949	2.0202	53	172848	4.65757	0.66	glacier surface ice	Xinjiang No.1 glacier	Tibetan Plateau And Alpine	Diversity of the genus Cryobacterium and proposal of 19 novel species isolated from glaciers
Cryobacterium sp. A45-1	PRJNA522342	99.4949	2.0202	57	229091	4.08483	0.66	glacier surface ice	East Rongbuk glacier	Tibetan Plateau And Alpine	ND
Cryobacterium sp. bin136-1	PRJNA522342	99.4949	1.51515	62	160964	3.90958	0.66	glacier surface ice	East Rongbuk glacier	Tibetan Plateau And Alpine	ND
Cryobacterium sp. PAMC 25264	GCA_019443325.1	97.9798	1.51515	1	4064970	4.06497	0.68	seawater	Syowa station, Antarctica	Antarctica	Complete genome of Cryobacterium sp. PAMC25264
Cryobacterium arcticum PAMC 27867	GCA_001679725.1	99.4949	2.08333	3	4174501	4.35123	0.65	sediment	Northern Victoria Land, Antarctica	Antarctica	Complete Genome Sequence of Cryobacterium arcticum Strain PAMC 27867, Isolated from a Sedimentary Rock Sample in Northern Victoria Land, Antarctica
Cryobacterium soli GCJ02	GCA_003611035.1	99.2705	2.0202	1	4385465	4.38546	0.68	forest soil	Baishan City	Tibetan Plateau And Alpine	Cryobacterium baishanense sp. nov., isolated from forest soil
Cryobacterium arcticum SK-1	GCA_003185895.1	99.4949	3.28283	13	846838	4.30552	0.65	soil	Store Koldewey, Arctic	Arctic	Cryobacterium arcticum sp. nov., a psychrotolerant bacterium from an Arctic soil
*ND, not determined
