# Supplementary material for: Population Ecology of Glacier Bacteria from the View of Gene Flow in Cryobacterium
Source: Microorganisms. 2026 Jan 30;14(2):326. doi: 10.3390/microorganisms14020326 (PMC12943682; doi:10.3390/microorganisms14020326)
Supplement: Supplementary file 1 [file microorganisms-14-00326-s001.zip › Table S2.xlsx]

## Sheet: Sheet1
Table S2 length_bias each population of Cryobacterium populations in this study
Strain1	Strain2	length_bias
Cryobacterium sp. LW097	Cryobacterium zongtaii TMN-42	13.2932
Cryobacterium sp. TMB1-7	Cryobacterium sp. LW097	107.276
Cryobacterium sp. LW097	Cryobacterium sp. TMN-39-2	23.3928
Cryobacterium sp. TMB3-15	Cryobacterium sp. LW097	100.097
Cryobacterium sp. LW097	Cryobacterium sp. TMT4-31	62.9679
Cryobacterium sp. LW097	Cryobacterium sp. bin.197	57.6107
Cryobacterium sp. TMB1-7	Cryobacterium zongtaii TMN-42	14.7711
Cryobacterium zongtaii TMN-42	Cryobacterium sp. TMN-39-2	76.9913
Cryobacterium sp. TMB3-15	Cryobacterium zongtaii TMN-42	13.8287
Cryobacterium sp. TMT4-31	Cryobacterium zongtaii TMN-42	14.1253
Cryobacterium zongtaii TMN-42	Cryobacterium sp. bin.197	13.0917
Cryobacterium sp. TMB1-7	Cryobacterium sp. TMN-39-2	28.344
Cryobacterium sp. TMB1-7	Cryobacterium sp. TMB3-15	106.858
Cryobacterium sp. TMB1-7	Cryobacterium sp. TMT4-31	160.618
Cryobacterium sp. TMB1-7	Cryobacterium sp. bin.197	85.3953
Cryobacterium sp. TMB3-15	Cryobacterium sp. TMN-39-2	27.2108
Cryobacterium sp. TMT4-31	Cryobacterium sp. TMN-39-2	31.1647
Cryobacterium sp. bin.197	Cryobacterium sp. TMN-39-2	30.0604
Cryobacterium sp. TMB3-15	Cryobacterium sp. TMT4-31	86.8169
Cryobacterium sp. TMB3-15	Cryobacterium sp. bin.197	79.7842
Cryobacterium sp. TMT4-31	Cryobacterium sp. bin.197	143.11
Cryobacterium psychrotolerans CGMCC 1.5382	Cryobacterium sp. Sr8	40.7746
Cryobacterium sp. MDB2-B	Cryobacterium sp. N1999-2-3	72.728
Cryobacterium sp. MDB2-33-2	Cryobacterium sp. MDB1-5	154.293
Cryobacterium sp. MDB1-5	Cryobacterium sp. MDB1-18-1	129.294
Cryobacterium sp. MDB2-33-2	Cryobacterium sp. MDB1-18-1	195.946
Cryobacterium sp. N1992-1-1	Cryobacterium sp. N1994-1-2	218.736
Cryobacterium sp. HLT2-28	Cryobacterium sp. RHLT2-21	18.307
Cryobacterium sp. TMT4-10	Cryobacterium sp. TMT2-10	301.67
Cryobacterium sp. TMT2-23	Cryobacterium sp. TMT2-10	258.457
Cryobacterium sp. TMT1-21	Cryobacterium sp. TMT2-10	408.224
Cryobacterium sp. TmT2-59	Cryobacterium sp. TMT2-10	260.697
Cryobacterium sp. TMT2-23	Cryobacterium sp. TMT4-10	314.226
Cryobacterium sp. TMT1-21	Cryobacterium sp. TMT4-10	296.166
Cryobacterium sp. TMT2-59	Cryobacterium sp. TMT4-10	326.45
Cryobacterium sp. TMT1-21	Cryobacterium sp. TMT2-23	283.382
Cryobacterium sp. TMT2-23	Cryobacterium sp. TmT2-59	276.278
Cryobacterium sp. TMT1-21	Cryobacterium sp. TmT2-59	342.733
Cryobacterium sp. M23	Cryobacterium sp. M25	59.4563
Cryobacterium sp. M25	Cryobacterium sp. TMT1-19	90.6708
Cryobacterium sp. M23	Cryobacterium sp. TMT1-19	58.347
Cryobacterium sp. TMT2-14	Cryobacterium sp. M96	63.0552
Cryobacterium sp. TMT2-4	Cryobacterium sp. M96	61.1955
Cryobacterium sp. TMT2-17-1	Cryobacterium sp. M96	49.6973
Cryobacterium sp. Hz7	Cryobacterium sp. M96	29.0318
Cryobacterium sp. Sr3	Cryobacterium sp. M96	59.9832
Cryobacterium sp. TMT1-62	Cryobacterium sp. M96	84.055
Cryobacterium sp. TMT2-16	Cryobacterium sp. M96	29.2219
Cryobacterium sp. TMT2-14	Cryobacterium sp. TMT2-4	50.383
Cryobacterium sp. TMT2-14	Cryobacterium sp. TMT2-17-1	65.6624
Cryobacterium sp. Hz7	Cryobacterium sp. TMT2-14	32.2305
Cryobacterium sp. Sr3	Cryobacterium sp. TMT2-14	57.9815
Cryobacterium sp. TMT1-62	Cryobacterium sp. TMT2-14	57.9915
Cryobacterium sp. TMT2-16	Cryobacterium sp. TMT2-14	29.0211
Cryobacterium sp. TMT2-17-1	Cryobacterium sp. TMT2-4	142.686
Cryobacterium sp. Hz7	Cryobacterium sp. TMT2-4	32.6926
Cryobacterium sp. Sr3	Cryobacterium sp. TMT2-4	96.5366
Cryobacterium sp. TMT1-62	Cryobacterium sp. TMT2-4	68.0801
Cryobacterium sp. TMT2-16	Cryobacterium sp. TMT2-4	34.9181
Cryobacterium sp. Hz7	Cryobacterium sp. TMT2-17-1	33.2904
Cryobacterium sp. Sr3	Cryobacterium sp. TMT2-17-1	148.636
Cryobacterium sp. TMT1-62	Cryobacterium sp. TMT2-17-1	56.3238
Cryobacterium sp. TMT2-16	Cryobacterium sp. TMT2-17-1	29.3534
Cryobacterium sp. Sr3	Cryobacterium sp. Hz7	34.5814
Cryobacterium sp. Hz7	Cryobacterium sp. TMT1-62	30.6316
Cryobacterium sp. Hz7	Cryobacterium sp. TMT2-16	208.678
Cryobacterium sp. Sr3	Cryobacterium sp. TMT1-62	74.362
Cryobacterium sp. Sr3	Cryobacterium sp. TMT2-16	34.5566
Cryobacterium sp. TMT2-16	Cryobacterium sp. TMT1-62	29.7513
Cryobacterium sp. TMT2-18-3	Cryobacterium sp. TMT2-15-1	28.5909
Cryobacterium sp. TMT2-18-3	Cryobacterium sp. TMT2-42-4	486.173
Cryobacterium sp. TMT2-15-1	Cryobacterium sp. TMT2-42-4	30.2689
Cryobacterium sp. TMT3-29-2	Cryobacterium sp. TMT1-23-1	229.324
Cryobacterium sp. Y50	Cryobacterium sp. Y62	82.6093
Cryobacterium sp. M91	Cryobacterium levicorallinum Hh34	70.4085
Cryobacterium sp. Hh38	Cryobacterium sp. M91	78.6375
Cryobacterium sp. Hh38	Cryobacterium levicorallinum Hh34	98.3072
Cryobacterium sp. TMS1-20-1	Cryobacterium sp. Hh7	33.9434
Cryobacterium sp. TMT1-1	Cryobacterium sp. M15	34.5181
Cryobacterium sp. N21	Cryobacterium sp. N19	454.988
Cryobacterium sp. N21	Cryobacterium flavum Hh8	119.944
Cryobacterium sp. N21	Cryobacterium sp. TMT1-66-1	16.6806
Cryobacterium sp. N21	Cryobacterium sp. TMT1-2-2	16.8377
Cryobacterium sp. N19	Cryobacterium flavum Hh8	111.888
Cryobacterium sp. N19	Cryobacterium sp. TMT1-66-1	17.3478
Cryobacterium sp. N19	Cryobacterium sp. TMT1-2-2	17.8888
Cryobacterium sp. TMT1-66-1	Cryobacterium flavum Hh8	17.3301
Cryobacterium flavum Hh8	Cryobacterium sp. TMT1-2-2	16.1374
Cryobacterium sp. TMT1-66-1	Cryobacterium sp. TMT1-2-2	185.317
Cryobacterium sp. TMT1-3	Cryobacterium luteum CGMCC 1.11210	125.642
