# Supplementary material for: Population Ecology of Glacier Bacteria from the View of Gene Flow in Cryobacterium
Source: Microorganisms. 2026 Jan 30;14(2):326. doi: 10.3390/microorganisms14020326 (PMC12943682; doi:10.3390/microorganisms14020326)
Supplement: Supplementary file 1 [file microorganisms-14-00326-s001.zip › Table S3.xlsx]

## Sheet: Sheet1
Table S3 Core gene sweep of Cryobacterium genomes in this study
Population	Region	Length	Midpoint	Start	End	Sequence	Population	Region	Length	Midpoint	Start	End	Sequence	Description1	Query Cover1	Percentage Identity1	Description2	Query Cover2	Percentage Identity2
Cryobacterium sp. M96	1	704	141332	140980	141684	TCACCTTGGTCGTCACGACGGTGTCGTTCGTGGCCACCACCTCGACCTTGACCTTGCCGTCGTCGATCAGCAGGAAGTCGCCGGGCCTGACGTCCTGGGGCAGGCCCTTGTACGTGGTGCCGGAGAGTTCCTTGGTACCCAGGATTTCTTCTGTGGTGATCTTAAAAATGTCTCCGAGGGCAAGTTCGTAAGGGCCGCCTTCGAATTTTCCGAGACGGATCTTCGGTCCCTGCAGGTCGACCATGACGGCGACGGCACGACCGGAGTCGTTCGCTGCTTTGCGTACATTCGCATAAACACCCTCGTGGACCTGGTAGTCCCGTGGCTCAGGTTCATCCGGCAGACGTCGACACCGGCATCGATAAGGGCACGAATTTGATCGTAGCTGGCTGCTGCCGG…	Cryobacterium sp. M96	1	704	141332	140980	141684	TCACCTTGGTCGTCACGACGGTGTCGTTCGTGGCCACCACCTCGACCTTGACCTTGCCGTCGTCGATCAGCAGGAAGTCGCCGGGCCTGACGTCCTGGGGCAGGCCCTTGTACGTGGTGCCGGAGAGTTCCTTGGTACCCAGGATTTCTTCTGTGGTGATCTTAAAAATGTCTCCGAGGGCAAGTTCGTAAGGGCCGCCTTCGAATTTTCCGAGACGGATCTTCGGTCCCTGCAGGTCGACCATGACGGCGACGGCACGACCGGAGTCGTTCGCTGCTTTGCGTACATTCGCATAAACACCCTCGTGGACCTGGTAGTCCCGTGGCTCAGGTTCATCCGGCAGACGTCGACACCGGCATCGATAAGGGCACGAATTTGATCGTAGCTGGCTGCTGCCGG…	pyruvate kinase	0.61	1	glutamate synthase subunit beta	0.99	1
	2	796	143974	143576	144372	TGACGTCGATGGAACCGGACGGCAGCCCGTTCTCGCCGTGGCGCACGGTGACCTCGTGGCCGAGCATGGTGCCCACGGCCCGCTCGGTGTTTCGGATGGGCAGGGAGATAGACCTCCCACCATGTTCAAGCACACTGGCGCTCGCCGGATCAGTTCGTTGTCGAAGTGGAGCTCAAGTTCGTGCTCCTGAGGGCGACCGACTGCCGGGGCTCCCCCGCGGAAAGTCCGGACCGACGAGGATGGGCGACAGGTCGAGTCCGGAGGCCTTCCAGTGCGTAAGCGCCCCGTTGACGTCGAGCACCTCCCGGTGGCCGATGGCCTCGTCGAGGCTGCGGAATCCGAGCTCGGCGAGGTACTCGCGCACCTCCTGAGCGATGAACTCGAAGAAGTTGATCACGT…		2	796	143974	143576	144372	TGACGTCGATGGAACCGGACGGCAGCCCGTTCTCGCCGTGGCGCACGGTGACCTCGTGGCCGAGCATGGTGCCCACGGCCCGCTCGGTGTTTCGGATGGGCAGGGAGATAGACCTCCCACCATGTTCAAGCACACTGGCGCTCGCCGGATCAGTTCGTTGTCGAAGTGGAGCTCAAGTTCGTGCTCCTGAGGGCGACCGACTGCCGGGGCTCCCCCGCGGAAAGTCCGGACCGACGAGGATGGGCGACAGGTCGAGTCCGGAGGCCTTCCAGTGCGTAAGCGCCCCGTTGACGTCGAGCACCTCCCGGTGGCCGATGGCCTCGTCGAGGCTGCGGAATCCGAGCTCGGCGAGGTACTCGCGCACCTCCTGAGCGATGAACTCGAAGAAGTTGATCACGT…	glutamate synthase large subunit	0.92	0.9912
Cryobacterium sp. MDB2-B	1	681	33801	33461	34142	GAAGCACGTGGGCGTCTAGCGCGATCAGGGGGGCCTGTTCGTCAGTATGATGATCTGTCCCGGTGGAGAAACCACATTTGAAAGGTTTCCGTGCAGATTCTCCAGGTCGTGTTGCAGGTTGTCCTCGGACTGACGAGCCTCCTGCTCACCATGCTCATCCTTCTGCACAAGGGCCGCGGTGGCGGCCTGTCCGACATGTTCGGCGGTGGCGTCACCTCGAACCTCGGTGCCTCCGGCGTCGCGGAACGAAACCTCAATCGCATCACCGTGATCCTCGCCGTGCTCTGGATCGCGTGCATCGTCGTCCTGGGGCTCATCACCAAGTTCGACACGGGTGGAGGAACACAATGGCATCTGGTGGCAGCGCAATTCGTGGATCCAGGGTCGGAGCCGGCCCCA…	Cryobacterium sp. MDB2-B	1	681	33801	33461	34142	GAAGCACGTGGGCGTCTAGCGCGATCAGGGGGGCCTGTTCGTCAGTATGATGATCTGTCCCGGTGGAGAAACCACATTTGAAAGGTTTCCGTGCAGATTCTCCAGGTCGTGTTGCAGGTTGTCCTCGGACTGACGAGCCTCCTGCTCACCATGCTCATCCTTCTGCACAAGGGCCGCGGTGGCGGCCTGTCCGACATGTTCGGCGGTGGCGTCACCTCGAACCTCGGTGCCTCCGGCGTCGCGGAACGAAACCTCAATCGCATCACCGTGATCCTCGCCGTGCTCTGGATCGCGTGCATCGTCGTCCTGGGGCTCATCACCAAGTTCGACACGGGTGGAGGAACACAATGGCATCTGGTGGCAGCGCAATTCGTGGATCCAGGGTCGGAGCCGGCCCCA…	preprotein translocase subunit SecG	0.75	0.9825	RNA polymerase-binding protein RbpA	0.42	1
C. zongtaii TMN-42	1	570	32651	32366	32936	TCGAGGACACCCCGTTCGGCGCTGCCGGACTGGGCCTGGACATCGGACCCGACACCGCGGCCGCATTCGCTGCAATCATCCGGGTGTCGAAGACCGTGTTCTGGAACGGCCCGATGGGCGTTTTCGAACTGGCACCCTTCGCGGACGGCACCCGCACGGTTGCCGCCGCACTCACCGAGGTCAATGGGCTCAGCGTTGTCGGCGGAGGAGACTCCGCCGCTGCCGTGCGCATCCTCGGTTTCAACGATGACCAGTTCGGTCATATTTCTACCGGCGGTGGCGCCAGCCTCGAGTTCCTCGAGGGTAAGCGACTGCCAGGACTGGAGGTCCTCGGATGGCAGTAAACGCGGTCCCCTGATTGCAGGAAACTGGAAGATGAACCTGGACCACCTCCAGGCC…	C. zongtaii	1	570	32651	32366	32936	TCGAGGACACCCCGTTCGGCGCTGCCGGACTGGGCCTGGACATCGGACCCGACACCGCGGCCGCATTCGCTGCAATCATCCGGGTGTCGAAGACCGTGTTCTGGAACGGCCCGATGGGCGTTTTCGAACTGGCACCCTTCGCGGACGGCACCCGCACGGTTGCCGCCGCACTCACCGAGGTCAATGGGCTCAGCGTTGTCGGCGGAGGAGACTCCGCCGCTGCCGTGCGCATCCTCGGTTTCAACGATGACCAGTTCGGTCATATTTCTACCGGCGGTGGCGCCAGCCTCGAGTTCCTCGAGGGTAAGCGACTGCCAGGACTGGAGGTCCTCGGATGGCAGTAAACGCGGTCCCCTGATTGCAGGAAACTGGAAGATGAACCTGGACCACCTCCAGGCC…	phosphoglycerate kinase	0.59	1	triose-phosphate isomerase	0.8	1
	2	511	103342	103087	103598	TGGCGCGGGAGAAGAGCAGGTCGCCGGCGAGGATGGCGATGGAGTTGCCCCAGACCACCTGGGCGCTGGGCACGCCGCGGCGCTCTCGGCATCGTCCATGACGTCGTCGTGGTACAGCGAGGCGAGGTGGGTGATCTCGATGGCGGCGGCCGCGCGGACCACGTCGGGGATGGGCCGTCGCCGAGGTGGGAGGTGAGCAGCGCGAGCATCGGGCGCACGCGCTTGCCGCCGGCGTTGAGCAGGTACCGGCTGGTCACGGCGGCGATCTCGTCGGCGAAGTTTCACGTCAGTAAGCGGATGATCGGTCGGTTGATTCCGCGGTGCAGAGCCACGATACCGAGACTGAGGTTGCGGTACGCCACGGCATCGTATCCGGCGTCGCGCAGCCAGGCGCTGAGG…		2	511	103342	103087	103598	TGGCGCGGGAGAAGAGCAGGTCGCCGGCGAGGATGGCGATGGAGTTGCCCCAGACCACCTGGGCGCTGGGCACGCCGCGGCGCTCTCGGCATCGTCCATGACGTCGTCGTGGTACAGCGAGGCGAGGTGGGTGATCTCGATGGCGGCGGCCGCGCGGACCACGTCGGGGATGGGCCGTCGCCGAGGTGGGAGGTGAGCAGCGCGAGCATCGGGCGCACGCGCTTGCCGCCGGCGTTGAGCAGGTACCGGCTGGTCACGGCGGCGATCTCGTCGGCGAAGTTTCACGTCAGTAAGCGGATGATCGGTCGGTTGATTCCGCGGTGCAGAGCCACGATACCGAGACTGAGGTTGCGGTACGCCACGGCATCGTATCCGGCGTCGCGCAGCCAGGCGCTGAGG…	polyprenyl synthetase family protein	0.79	1	class I SAM-dependent methyltransferase	0.39	0.9853
	3	609	142270	141966	142575	AGGTTGGTCACCGAGGCGGCCAGCTGACGGTTCGCGGTGCCGATGCAGTCCGCACCGGTGTCACCGCCGCCGAGCACGACGACATGCTTGCCTTCGGCGAGGATCTGGTGTCGACGGTGTCGCCGGCGCCAACCTTGTTTTGCTGCACGAGGTATTCCATCGCGAAATGCACCCCGGGCAAGTCGCGCCCCGGAATCGGCAGGTCGCGGGGCACCATGGCGCCGGTCGCGATGACGACAGCGTCGTACCTGGCCCGCAGATCGGTCCAGGTGATGTCCACCCCGATGTTGACGCCGGCGCGGAAGCGGGTGCCCTCTGCGGTCATCTGGGACAGACGCAGGTCGAGGTGCTTCTTCTCCATTTTGAAGTCCGGGATGCCGTAGCGCAGCAGGCCGCCGA…		3	609	142270	141966	142575	AGGTTGGTCACCGAGGCGGCCAGCTGACGGTTCGCGGTGCCGATGCAGTCCGCACCGGTGTCACCGCCGCCGAGCACGACGACATGCTTGCCTTCGGCGAGGATCTGGTGTCGACGGTGTCGCCGGCGCCAACCTTGTTTTGCTGCACGAGGTATTCCATCGCGAAATGCACCCCGGGCAAGTCGCGCCCCGGAATCGGCAGGTCGCGGGGCACCATGGCGCCGGTCGCGATGACGACAGCGTCGTACCTGGCCCGCAGATCGGTCCAGGTGATGTCCACCCCGATGTTGACGCCGGCGCGGAAGCGGGTGCCCTCTGCGGTCATCTGGGACAGACGCAGGTCGAGGTGCTTCTTCTCCATTTTGAAGTCCGGGATGCCGTAGCGCAGCAGGCCGCCGA…	glutamate synthase subunit beta	0.98	0.979
C. flavum. Hh8	1	659	143285	142956	143615	CGGCCGTCTGCCTGGTCTCCAGTACGGCCGCGTAGTCGCGCGGCAGTACCTTGACAAATGCGTTCATGGTTTCTTCCAACTTCGACAGCATGCGCTTGGCGAGTGCTGAATCGGTCTGGTCCCGGTGTTGTTCGAGCAGGTCGCGCACGATCTCGCGGTCGACGCTCTCGAGGGCGAGCAACCTGAGCTCCCCCGAGTCAGCGCGTCACGGTTGACCCGTTCGGCGGTCAACCCGTAGACGTAAGCCGTGCCGCCACTCATGCCGGCGCCGAGGTTGCGTCCGGTCTCGCCGAGGATGAGGGCGAGGCCGCCGGTCATGTATTCGAGCGCGTGGTCACCCACGCCCTCGACGACGGCGATCGCTCCGGAGTTGCGCACGAGGAATCGTTCGCCGACAAT…	C. flavum	1	659	143285	142956	143615	CGGCCGTCTGCCTGGTCTCCAGTACGGCCGCGTAGTCGCGCGGCAGTACCTTGACAAATGCGTTCATGGTTTCTTCCAACTTCGACAGCATGCGCTTGGCGAGTGCTGAATCGGTCTGGTCCCGGTGTTGTTCGAGCAGGTCGCGCACGATCTCGCGGTCGACGCTCTCGAGGGCGAGCAACCTGAGCTCCCCCGAGTCAGCGCGTCACGGTTGACCCGTTCGGCGGTCAACCCGTAGACGTAAGCCGTGCCGCCACTCATGCCGGCGCCGAGGTTGCGTCCGGTCTCGCCGAGGATGAGGGCGAGGCCGCCGGTCATGTATTCGAGCGCGTGGTCACCCACGCCCTCGACGACGGCGATCGCTCCGGAGTTGCGCACGAGGAATCGTTCGCCGACAAT…	glutamate synthase large subunit	0.99	0.9873
Cryobacterium sp. TMT1-23-1	1	587	33848	33555	34142	AGATTCTCCAGGTTGTGTTGCAGGTGTTGCTCGGAATTACGAGCCTCCTGCTGACCATGCTCATTTTGCTTCACAAGGGGCGTGGTGGCGGTCTGTCCGACATGTTCGGCGGAGGTGTCACTTCCAACCTCGGCGCGTCCGGGGTCGCGGAGCGCAACCTCAATCGGATCACCGTCATCCTGGGGCTGCTCTGGATCACCTGCATCGTGATCCTGGGACTCATCACCAAGTTCGACACGGGAGGAGGAACATAATGGCATCTGGTGGCAGCGCAATCAGAGGATCCCGGGTCGGTGCCGGCCCCATGGGCGAGCAGGACCGCGGCTTTCACGCGGACCGCATCAAAGTGTCTTATTGGGACGCCCTCGGCAACGAGACCGTTCGATATTTTGCGGCGAA…	Cryobacterium sp. TMT1-23-1	1	587	33848	33555	34142	AGATTCTCCAGGTTGTGTTGCAGGTGTTGCTCGGAATTACGAGCCTCCTGCTGACCATGCTCATTTTGCTTCACAAGGGGCGTGGTGGCGGTCTGTCCGACATGTTCGGCGGAGGTGTCACTTCCAACCTCGGCGCGTCCGGGGTCGCGGAGCGCAACCTCAATCGGATCACCGTCATCCTGGGGCTGCTCTGGATCACCTGCATCGTGATCCTGGGACTCATCACCAAGTTCGACACGGGAGGAGGAACATAATGGCATCTGGTGGCAGCGCAATCAGAGGATCCCGGGTCGGTGCCGGCCCCATGGGCGAGCAGGACCGCGGCTTTCACGCGGACCGCATCAAAGTGTCTTATTGGGACGCCCTCGGCAACGAGACCGTTCGATATTTTGCGGCGAA…	preprotein translocase subunit SecG	1	1	RNA polymerase-binding protein RbpA	0.48	1
Cryobacterium sp. Y50	1	740	29327	28957	29697	ATTGGCGACCATTCTTCGGTTCTCCGGAGGCTTGCACATGATCAGCAGCCGCATCGCCATCGAATCCGAACTCGACACCCAGATCCTGGCCCGCCGGGTACGCAAGGACCTCGCCGAACTCTATGGTGTGCGCAGCGCCCTGCAGGTCATCGCCGCACGGGTATCCGTCAGTCCAACCACTACCTCGTGCAGGTCATCGAGGGTGGCGAGACCTTGGCGCGTCAGACCGGCCTGCTGGATGCTCGTCGCCGACCGATCCGCGGTCTGCCAAACCGACTGACCACGGGCTCCAAGGAAGAGATCGCCGCCGTCTGGCGCGGCGCCTTCCTTGCCAACGGCACGCTCACCGATCCCGGTCGGTCGGCGGCACTCGAGGTCGTCTGCCCCGGCAACGAGGCG…	Cryobacterium sp. Y50	1	740	29327	28957	29697	ATTGGCGACCATTCTTCGGTTCTCCGGAGGCTTGCACATGATCAGCAGCCGCATCGCCATCGAATCCGAACTCGACACCCAGATCCTGGCCCGCCGGGTACGCAAGGACCTCGCCGAACTCTATGGTGTGCGCAGCGCCCTGCAGGTCATCGCCGCACGGGTATCCGTCAGTCCAACCACTACCTCGTGCAGGTCATCGAGGGTGGCGAGACCTTGGCGCGTCAGACCGGCCTGCTGGATGCTCGTCGCCGACCGATCCGCGGTCTGCCAAACCGACTGACCACGGGCTCCAAGGAAGAGATCGCCGCCGTCTGGCGCGGCGCCTTCCTTGCCAACGGCACGCTCACCGATCCCGGTCGGTCGGCGGCACTCGAGGTCGTCTGCCCCGGCAACGAGGCG…	DNA-binding protein WhiA	0.99	0.9609
	2	658	33813	33484	34142	CCGCGGTGGGTCCTGCTGCGCGTATAATTACGTGTCTGGGCGCGAGTTCCATTTTTGAAAGGTTTCTGTGGAGATTCTCCAGGTCGTCATGCAGGTGCTCGTCGGTATTACGAGCCTTCTGCTCACCATGCTCATTTTGTTGCACAAGGGGCGGGGCGGTGGGCTGTCCGACATGTTTGGCGGCGGCGTGACCTCCAACCTGGGAGCGTCGGGGGTCGCCGAGCGCAACCTCAACCGCATCACGATCATCCTGGGCCTGTTGTGGATCTCCTGCATCGTCGTTCTCGGATTGATCACGAAGTTTGACACGGGAGGAGGAACAAGATGGCATCAGGCGGAAGCGCAATTCGTGGCTCGCGTGTAGGCGCAGGCCCCATGGGCGAGCAAGACCGGGGTTTT…		2	658	33813	33484	34142	CCGCGGTGGGTCCTGCTGCGCGTATAATTACGTGTCTGGGCGCGAGTTCCATTTTTGAAAGGTTTCTGTGGAGATTCTCCAGGTCGTCATGCAGGTGCTCGTCGGTATTACGAGCCTTCTGCTCACCATGCTCATTTTGTTGCACAAGGGGCGGGGCGGTGGGCTGTCCGACATGTTTGGCGGCGGCGTGACCTCCAACCTGGGAGCGTCGGGGGTCGCCGAGCGCAACCTCAACCGCATCACGATCATCCTGGGCCTGTTGTGGATCTCCTGCATCGTCGTTCTCGGATTGATCACGAAGTTTGACACGGGAGGAGGAACAAGATGGCATCAGGCGGAAGCGCAATTCGTGGCTCGCGTGTAGGCGCAGGCCCCATGGGCGAGCAAGACCGGGGTTTT…	preprotein translocase subunit SecG	0.9	0.9831	RNA polymerase-binding protein RbpA	0.5	1
	3	550	132730	132455	133005	CGATGGTGTTCTGGCTGATGCGCACCACGGGAGACCCGATCACCGCTGCGCTGGCGGAAAGCTGGGCCGGACCAGCTCGCCGTACTCATCAGCGAGGCCGGCTACGACCGCCCCATCATCATCCAGTATTTCGAGTACCTCGGCCAGGTCTTCACCGGTAACTTTGGCACGACCATCAGCACCAGCCGCCCCGTATCCGAGGTTCTGCTCACCTACGGCTCCGCGACGGCCGAGCTCGTCTTCTACGCGCTCATCGTGGCGTTCATCGTCGGTATCCCGCTCGGAATGGTCGCCGCGTACTGGCGAGACAAGGCTCCGGACGCTTTTCTGCGCGTCTTCGCCATTCTGTGCTACGCCACCCCGGTGTTTTTCGCGGGACTCCTGCTCAAGCTCGTCTTC…		3	550	132730	132455	133005	CGATGGTGTTCTGGCTGATGCGCACCACGGGAGACCCGATCACCGCTGCGCTGGCGGAAAGCTGGGCCGGACCAGCTCGCCGTACTCATCAGCGAGGCCGGCTACGACCGCCCCATCATCATCCAGTATTTCGAGTACCTCGGCCAGGTCTTCACCGGTAACTTTGGCACGACCATCAGCACCAGCCGCCCCGTATCCGAGGTTCTGCTCACCTACGGCTCCGCGACGGCCGAGCTCGTCTTCTACGCGCTCATCGTGGCGTTCATCGTCGGTATCCCGCTCGGAATGGTCGCCGCGTACTGGCGAGACAAGGCTCCGGACGCTTTTCTGCGCGTCTTCGCCATTCTGTGCTACGCCACCCCGGTGTTTTTCGCGGGACTCCTGCTCAAGCTCGTCTTC…	ABC transporter permease	0.85	0.9618
	4	771	139516	139131	139902	AGGATTTCCAAGGCGCTGGTGCGCATCCGCGAGGAGGGCGGCGCAGTCGCCCTCGGGCGGGTGCTGACCCTGATCATCGCCTCCACTCGGACACGAGGAGGAAGCCATTGAGGCCGCCAACGATGCCTCGCGGGAACACCCCATGCGGGTCATCGTGGTCTCGACCCAGGTATGGTGCGCTCGCGTCGATGCGGAAATTCGCGTCGGAGGCGATGCCGGCGCAAGCGAAGTCATCGTGCTGCGCGTCTATGGTGATGCCGCGAACGATCCGGAAAGCTTGGTCACCGGCCTGCTCTTGTCGGATGCTCCCGTCGTGGCCTGGTGGCCGGGCACTGCACCGGCCGTTCCCGGTGACTCGCCTCTCGGCCGCATCGCATACCGGCGAATCACGGATTCCTC…		4	771	139516	139131	139902	AGGATTTCCAAGGCGCTGGTGCGCATCCGCGAGGAGGGCGGCGCAGTCGCCCTCGGGCGGGTGCTGACCCTGATCATCGCCTCCACTCGGACACGAGGAGGAAGCCATTGAGGCCGCCAACGATGCCTCGCGGGAACACCCCATGCGGGTCATCGTGGTCTCGACCCAGGTATGGTGCGCTCGCGTCGATGCGGAAATTCGCGTCGGAGGCGATGCCGGCGCAAGCGAAGTCATCGTGCTGCGCGTCTATGGTGATGCCGCGAACGATCCGGAAAGCTTGGTCACCGGCCTGCTCTTGTCGGATGCTCCCGTCGTGGCCTGGTGGCCGGGCACTGCACCGGCCGTTCCCGGTGACTCGCCTCTCGGCCGCATCGCATACCGGCGAATCACGGATTCCTC…	glucose-6-phosphate dehydrogenase assembly protein OpcA	0.96	0.7209
C. psychrotolerans CGMCC1.5382	1	658	33813	33484	34142	GTGGCGGGGGCTTGGCCGTCAGTATAATTACCTGTCTTGGTGGTGCGCCCACATTTGAAAGGTTTTCGTGGACATTCTCCAGGTTGTGTTGCAGGTACTGCTCGGCATTACGAGCCTCCTGCTCACCATGCTCATTCTGTTGCACAAGGGACGAGGGGGCGGGCTGTCCGACATGTTCGGCGGCGGCGTCACTTCGAACCTCGGCGCATCCGGGGTTGCCGAGCGCAACCTCAACCGAATCACCATCATTCTCGGGCTGCTGTGGATTTCCTGCATCGTGGTGCTCGGCCTGATCACCAAGTTCGACACCGGAGGAGAAACATCATGGCATCTGGTGGCAGCGCAATTCGGGGTTCTCGTGTCGGAGCGGGGCCCATGGGGGAGCAGGACCGTGGTTTC…	C. psychrotolerans	1	658	33813	33484	34142	GTGGCGGGGGCTTGGCCGTCAGTATAATTACCTGTCTTGGTGGTGCGCCCACATTTGAAAGGTTTTCGTGGACATTCTCCAGGTTGTGTTGCAGGTACTGCTCGGCATTACGAGCCTCCTGCTCACCATGCTCATTCTGTTGCACAAGGGACGAGGGGGCGGGCTGTCCGACATGTTCGGCGGCGGCGTCACTTCGAACCTCGGCGCATCCGGGGTTGCCGAGCGCAACCTCAACCGAATCACCATCATTCTCGGGCTGCTGTGGATTTCCTGCATCGTGGTGCTCGGCCTGATCACCAAGTTCGACACCGGAGGAGAAACATCATGGCATCTGGTGGCAGCGCAATTCGGGGTTCTCGTGTCGGAGCGGGGCCCATGGGGGAGCAGGACCGTGGTTTC…	preprotein translocase subunit SecG	0.92	0.9831	RNA polymerase-binding protein RbpA	0.43	1
Cryobacterium sp. M25	1	697	40011	39663	40360	CGACCAGCGCGTTCGTCAGCGTGGATTTGCCCACGTTGGGGCGTCCCACGAACGACACGAACCCCGCTCGGAATCCTTCTACTTCAGTCATGACCATCCACTCTCTCATGTCCGCTCCGAGGAATGCGTTCTGCGCGTCTATCAGCGCTTGGTCTCGTTCAACCAGCACGGTGCTGATTCGTTTGCGGCGGCCTTCGGTGCGTTCGGCGGTGAGGACCAACCCGCTCGCCCTGGCGACCGAACCCGCCACCGGCAAGCGCCCGAGGGCCTTGGCCAGCAGGCCACCCACCGAATCAACCTCGTCGTCGTCCAGTTCCAGGTCGAACAGTTCACCGAGCTCGTCGACCGGAAGCCGCGCGCTCACCCGGAAGCGACCGTCGCCGAGTCCCTCGACCTCCA…	Cryobacterium sp. M25	1	697	40011	39663	40360	CGACCAGCGCGTTCGTCAGCGTGGATTTGCCCACGTTGGGGCGTCCCACGAACGACACGAACCCCGCTCGGAATCCTTCTACTTCAGTCATGACCATCCACTCTCTCATGTCCGCTCCGAGGAATGCGTTCTGCGCGTCTATCAGCGCTTGGTCTCGTTCAACCAGCACGGTGCTGATTCGTTTGCGGCGGCCTTCGGTGCGTTCGGCGGTGAGGACCAACCCGCTCGCCCTGGCGACCGAACCCGCCACCGGCAAGCGCCCGAGGGCCTTGGCCAGCAGGCCACCCACCGAATCAACCTCGTCGTCGTCCAGTTCCAGGTCGAACAGTTCACCGAGCTCGTCGACCGGAAGCCGCGCGCTCACCCGGAAGCGACCGTCGCCGAGTCCCTCGACCTCCA…	GTPase Era	0.98	1	hemolysin family protein	0.82	0.987
	2	506	131113	130860	131366	GACGCCGACCGCCCCACCCTGCTGGTCACCGGCGGATCCCTGGGCGCTCGGCGCCTGAACAACACCATCCTTCCTCGGCTCCCGGTCTGATCAAGGCCGGCTGGCAGGTGCTGCACATCACCGGTGAGAAGTCGGAGGTGACGACCGTGCACCACTACCGCCTGATCCTACTGCGACCGGATGGACCTGGCGCTGTCCGCGGCGGACTTCGCGGTGTCCCGGGGGCGCCGGAACCGTGTGCGAACTCAGCGCTCTCGGCATCCCGGCCGTCTACGTGCCGTACCCCGTCGGCAACGGCGAGCAGCGCTTCAACGCGGCCGTGATCAAGCCCGACCTGAACCTCACCATTCCCCGGACCTCGGACGGTGCATTTTGTGGGCATCGGCGGCTCCGGGATGA…		2	506	131113	130860	131366	GACGCCGACCGCCCCACCCTGCTGGTCACCGGCGGATCCCTGGGCGCTCGGCGCCTGAACAACACCATCCTTCCTCGGCTCCCGGTCTGATCAAGGCCGGCTGGCAGGTGCTGCACATCACCGGTGAGAAGTCGGAGGTGACGACCGTGCACCACTACCGCCTGATCCTACTGCGACCGGATGGACCTGGCGCTGTCCGCGGCGGACTTCGCGGTGTCCCGGGGGCGCCGGAACCGTGTGCGAACTCAGCGCTCTCGGCATCCCGGCCGTCTACGTGCCGTACCCCGTCGGCAACGGCGAGCAGCGCTTCAACGCGGCCGTGATCAAGCCCGACCTGAACCTCACCATTCCCCGGACCTCGGACGGTGCATTTTGTGGGCATCGGCGGCTCCGGGATGA…	glycosyltransferase	0.62	1	UDP-N-acetylmuramate--L-alanine ligase	0.84	0.7273
	3	565	139503	139221	139786	CCGCGAGGAGGAGGCCATCGAGGCCGCGAACGACGCGTCCAGGGAACACCCCATGCGCGTGATCGTGCTGTCAACGATGGGATCGTCCCCCCGCGTCGACGCGGAAATCCGTGTCGGCGGGGACGCGGGCGCCAGCGAGGTCATCGTGCTGCGCGCCTACGGTGAGGCCGCCAGCGACCCGGAAAGCCTGGTCACCGGCCTGCTCCTGCCCGACGCCCCCGTCGTGGCCTGGTGGCCCGGTGTGGCGCCCACTGTGCCAGCGGATTCGCCCCTCGGGCGCATCGCCCACCGGCGCATCACGGATGCTTCCGCGCAGCCCGACCCGCAGGCCGCGCTCATCACCTCTGCAGTTCATACCGTCCCGGCGACACGGACTTCGCCTGGACCCGCCTCACCCTC…		3	565	139503	139221	139786	CCGCGAGGAGGAGGCCATCGAGGCCGCGAACGACGCGTCCAGGGAACACCCCATGCGCGTGATCGTGCTGTCAACGATGGGATCGTCCCCCCGCGTCGACGCGGAAATCCGTGTCGGCGGGGACGCGGGCGCCAGCGAGGTCATCGTGCTGCGCGCCTACGGTGAGGCCGCCAGCGACCCGGAAAGCCTGGTCACCGGCCTGCTCCTGCCCGACGCCCCCGTCGTGGCCTGGTGGCCCGGTGTGGCGCCCACTGTGCCAGCGGATTCGCCCCTCGGGCGCATCGCCCACCGGCGCATCACGGATGCTTCCGCGCAGCCCGACCCGCAGGCCGCGCTCATCACCTCTGCAGTTCATACCGTCCCGGCGACACGGACTTCGCCTGGACCCGCCTCACCCTC…	glucose-6-phosphate dehydrogenase assembly protein OpcA	0.87	0.916
Cryobacterium sp. TMT2-59	1	636	131089	130771	131407	CGCCCACGCGACCATCCCGTCGGGATGCCGCTGCGCGCCGAAATCGCCTGGACCGGGACGGACCGCCGGAGGCGCTCCCTTCTCGGCTCGCCGAGGAGCGGCCCACCCTGCTCGTCACCGGCGGATCCCTCGGCGCGAGAAGACTGAACACGACGATCGTCCATCCGCGCCCGCGCTGATCGCCGCCGGGTGGCAGGTGCTGCACATCACCGGCGACAAGTCCGAGGTGAGGACCGTGGGGCACTATCGCATGATCCTATTGCGACCGGATGGACCTGGCGCTGTCAGCGGCGGACTTCGCCGTGTCCCGGTGGCGCCGGCACGGTGTCCGAGCTGAGCGCCCTGGGCATCCCGGCCGCGTACGTGCCGTACCCGGTGGGCAACGGCGAGCAGCGCTTC…	Cryobacterium sp. TMT2-59	1	636	131089	130771	131407	CGCCCACGCGACCATCCCGTCGGGATGCCGCTGCGCGCCGAAATCGCCTGGACCGGGACGGACCGCCGGAGGCGCTCCCTTCTCGGCTCGCCGAGGAGCGGCCCACCCTGCTCGTCACCGGCGGATCCCTCGGCGCGAGAAGACTGAACACGACGATCGTCCATCCGCGCCCGCGCTGATCGCCGCCGGGTGGCAGGTGCTGCACATCACCGGCGACAAGTCCGAGGTGAGGACCGTGGGGCACTATCGCATGATCCTATTGCGACCGGATGGACCTGGCGCTGTCAGCGGCGGACTTCGCCGTGTCCCGGTGGCGCCGGCACGGTGTCCGAGCTGAGCGCCCTGGGCATCCCGGCCGCGTACGTGCCGTACCCGGTGGGCAACGGCGAGCAGCGCTTC…	glycosyltransferase	0.5	0.9394	UDP-N-acetylmuramate--L-alanine ligase	0.71	0.9444
Cryobacterium sp. TMT1-1	1	553	33461	33185	33738	CGAACGCGGTGGACATTGTCGTGGCCTATGAGCCCGTCTGGGCCATTGGGTCCGGCCAGGCCGCCACGCCGGAGCAGGCCGAGCAGGTAGCGGCGCACTGCGGGGGTTCTCTCCGAACCCTCGGGCAGGACGTCGCGGACAAGACCCGCATCCTCTACGGCGGTTCGGTCAAGAGCACCAACATCGCCGCGTACATGCGGGAGCCCAATGTCGACGGTGCCCTCGTTGGTGGTGCGAGCCTGGATATGCGGAATTTTCCAGCATTATTCGGTACCAGAAGCACGTCGGCCTCTAGGAGACCATGGTGGCCTCTGCTGCCAATATAATTACGTGTCTTGGCGCGAGTTCCATTTTTGAAAGGTTTCTGTGGAGATTCTCCAGGTCGTCATGCAGGTGCTC…	Cryobacterium sp. TMT1-1	1	553	33461	33185	33738	CGAACGCGGTGGACATTGTCGTGGCCTATGAGCCCGTCTGGGCCATTGGGTCCGGCCAGGCCGCCACGCCGGAGCAGGCCGAGCAGGTAGCGGCGCACTGCGGGGGTTCTCTCCGAACCCTCGGGCAGGACGTCGCGGACAAGACCCGCATCCTCTACGGCGGTTCGGTCAAGAGCACCAACATCGCCGCGTACATGCGGGAGCCCAATGTCGACGGTGCCCTCGTTGGTGGTGCGAGCCTGGATATGCGGAATTTTCCAGCATTATTCGGTACCAGAAGCACGTCGGCCTCTAGGAGACCATGGTGGCCTCTGCTGCCAATATAATTACGTGTCTTGGCGCGAGTTCCATTTTTGAAAGGTTTCTGTGGAGATTCTCCAGGTCGTCATGCAGGTGCTC…	triose-phosphate isomerase	0.48	0.8556	preprotein translocase subunit SecG	0.98	1
	2	564	139504	139222	139786	AACGAGGAAGAGGCCATCGAAGCGGCCAACGACGCGTCGAGGGAACACCCGATGCGCGTCATCGTCGTGTCAACGCAGGCATGATTCGCGCGGGTTGATGCAGAGATTCGCGTCGGAGGCGACGCTGGCGCGAGCGAAGTCATCGTCTTGCGTGTTTACGGGGATGCCGCCGCCGACCCGGAGAGCCTGGTCACCGGTCTGCTGTTGTCGGATGCGCCGGTTGTCGCCTGGTGGCCCGGCACGGCTCCCGCCGTTCCCAGTGACTCCCCTATTGGCCGGATCGCCTATCGACGCATTACGGATGCCTCAGCCCAGCCTGACCCACAGGCAGCACTCGCGAGCTCTCCGGCAGCTACCGGCCAGGCGACAACGACTTCGCCTGGACTCGGCTGACGCTCT…		2	564	139504	139222	139786	AACGAGGAAGAGGCCATCGAAGCGGCCAACGACGCGTCGAGGGAACACCCGATGCGCGTCATCGTCGTGTCAACGCAGGCATGATTCGCGCGGGTTGATGCAGAGATTCGCGTCGGAGGCGACGCTGGCGCGAGCGAAGTCATCGTCTTGCGTGTTTACGGGGATGCCGCCGCCGACCCGGAGAGCCTGGTCACCGGTCTGCTGTTGTCGGATGCGCCGGTTGTCGCCTGGTGGCCCGGCACGGCTCCCGCCGTTCCCAGTGACTCCCCTATTGGCCGGATCGCCTATCGACGCATTACGGATGCCTCAGCCCAGCCTGACCCACAGGCAGCACTCGCGAGCTCTCCGGCAGCTACCGGCCAGGCGACAACGACTTCGCCTGGACTCGGCTGACGCTCT…	glucose-6-phosphate dehydrogenase assembly protein OpcA	0.85	0.9238
Cryobacterium sp. HLT2-28	1	793	131166	130770	131563	TCGCCCGTGCGACCACATCGTGGGGATGCCGCTCCGCCCCGAAATCGACTCGACCGTGCGGGGCCGCCGGAGGCGCTGCGGCCTCGGCTGGACCCCGACCGACCCACCCTGCTCGTCACCGGCGGTTCGCTCGGCGCCCGCCGGCTCAACAACACGGTCCTGCATCCGCCCCCGACCTGATCACGGCCGGCTGGCAGGTGCTGCACATCACCGGGGAGAAGTCCGAGGTGGCGACCGTGGACCACTACCGGATGATCCTACTGCGACCGGATGGACCTCGCCCTGTCGGTGGCCGACTTCGCCGTCTCCCGGGGGGGCCGGCACGGTCTGCGAACTGAGCGCCCTGGGGATCCCGGCCGTCTACGTGCCGTACCCGGTCGGCAACGGCGAGCAGCGCTT…	Cryobacterium sp. HLT2-28	1	793	131166	130770	131563	TCGCCCGTGCGACCACATCGTGGGGATGCCGCTCCGCCCCGAAATCGACTCGACCGTGCGGGGCCGCCGGAGGCGCTGCGGCCTCGGCTGGACCCCGACCGACCCACCCTGCTCGTCACCGGCGGTTCGCTCGGCGCCCGCCGGCTCAACAACACGGTCCTGCATCCGCCCCCGACCTGATCACGGCCGGCTGGCAGGTGCTGCACATCACCGGGGAGAAGTCCGAGGTGGCGACCGTGGACCACTACCGGATGATCCTACTGCGACCGGATGGACCTCGCCCTGTCGGTGGCCGACTTCGCCGTCTCCCGGGGGGGCCGGCACGGTCTGCGAACTGAGCGCCCTGGGGATCCCGGCCGTCTACGTGCCGTACCCGGTCGGCAACGGCGAGCAGCGCTT…	glycosyltransferase	0.37	0.9333	UDP-N-acetylmuramate--L-alanine ligase	0.98	0.9545
	2	568	139245	138961	139529	AACTGTCCTGGAAGATCCTCGATCCGATCGAGGAGTTCTGGGCCGAGCAGGGACAACCGGAGCAGTACCGTCCGGGAACCTGGGGCCCGGCCTCGCCGATGAACTGCTGTCTCGCGACGGCCGACCTGGAGACGCCCATGATCGTCGATCTTCCCGACACCACCACCTCCAAGATCTCCAAGGCCCTGGTCAGGATCCGCGAAGAGGGCGGCGCGGTCGCTCTCGGCCGGGTCCTCACCCTGATCATCGCGTCGAATGGGCCATGAAGAGGAGGCCATCGAGGCCGCGAACGACGCGTCCCGCGAGCACCCGATGCGGGTCATCGTCGTGTCCACCCAGGCATCGTGCGCACGCATCGACGCGGAGATCCGGGTCGGCGGCGACGCCGGCGCAAGCGAG…		2	568	139245	138961	139529	AACTGTCCTGGAAGATCCTCGATCCGATCGAGGAGTTCTGGGCCGAGCAGGGACAACCGGAGCAGTACCGTCCGGGAACCTGGGGCCCGGCCTCGCCGATGAACTGCTGTCTCGCGACGGCCGACCTGGAGACGCCCATGATCGTCGATCTTCCCGACACCACCACCTCCAAGATCTCCAAGGCCCTGGTCAGGATCCGCGAAGAGGGCGGCGCGGTCGCTCTCGGCCGGGTCCTCACCCTGATCATCGCGTCGAATGGGCCATGAAGAGGAGGCCATCGAGGCCGCGAACGACGCGTCCCGCGAGCACCCGATGCGGGTCATCGTCGTGTCCACCCAGGCATCGTGCGCACGCATCGACGCGGAGATCCGGGTCGGCGGCGACGCCGGCGCAAGCGAG…	glucose-6-phosphate dehydrogenase assembly protein OpcA	0.75	0.9189
C. luteum. CGMCC1.1121	1	771	139516	139131	139902	AAGATCTCGAAGGCTCTCGTTCGCATTCGGGAAGAGGGCGGCGCTGTCGCCCTCGGACGTGTGCTGACCCTGATCATCGCATCTACTCGGACACGAGGAAGAAGCCATCGAGGCCGCCAATGACGCTTCTCGGGAGCATCCAATGCGAGTCATCGTCGTTTCTACCCAGGCTCCGCGCGCCCGGGTTGATGCGGAAATTCGGGTCGGCGGCGACGCCGGCGCCAGCGAGGTCATCGTTCTGCGCGCGTACGGTGACGCTGCGAGTGATCCGGAGAGTCTGGTCACCGGCCTGCTGTTGTCGGATGCTCCCGTCGTAGCCTGGTGGCCGGGGACGGCCCCGGCCGTTCCCGGTGATTCACCGCTCGGGCGTATCGCCTACCGCCGCATTACGGATGCCTC…	C. luteum	1	771	139516	139131	139902	AAGATCTCGAAGGCTCTCGTTCGCATTCGGGAAGAGGGCGGCGCTGTCGCCCTCGGACGTGTGCTGACCCTGATCATCGCATCTACTCGGACACGAGGAAGAAGCCATCGAGGCCGCCAATGACGCTTCTCGGGAGCATCCAATGCGAGTCATCGTCGTTTCTACCCAGGCTCCGCGCGCCCGGGTTGATGCGGAAATTCGGGTCGGCGGCGACGCCGGCGCCAGCGAGGTCATCGTTCTGCGCGCGTACGGTGACGCTGCGAGTGATCCGGAGAGTCTGGTCACCGGCCTGCTGTTGTCGGATGCTCCCGTCGTAGCCTGGTGGCCGGGGACGGCCCCGGCCGTTCCCGGTGATTCACCGCTCGGGCGTATCGCCTACCGCCGCATTACGGATGCCTC…	glucose-6-phosphate dehydrogenase assembly protein OpcA	0.99	0.9256
Cryobacterium sp. N1994-1-2	1	589	29402	29108	29697	GCGGCTCCGGGCTGCGCAGGACGAGTCATTTCCTTGTGCGCGTCCTCGACGGGGGAGAGACCCTGGCCAGGCAGACCGGTCTTCTGGACGCCAGGCGGCGTCCGATCCGCGGGCTGCCGAACCGGCTGACCACAGGCTCGAAGGAAGAGATCGCCGCCGTCTGGCGGGGTGCCTTCCTGGCCCACGGGTCATTGACCGACCCGGGGCGCTCCGCTGCCCTCGAAATCACCTGCCCGGGCAATGAAGCGGCGATGGCCCTCGTCGGTGCCGCCGGGCGACTCGGGGTGGTCGCCAAGGCGAGGGAGGTGCGCGGCGTCCACCGGGTGGTCATCCGCGACGGCGACGCGATCGGCGCGATGCTCGTGCACATGGGCGCCCGGACACCGTGCTCAACTGGGA…	Cryobacterium sp. N1994-1-2	1	589	29402	29108	29697	GCGGCTCCGGGCTGCGCAGGACGAGTCATTTCCTTGTGCGCGTCCTCGACGGGGGAGAGACCCTGGCCAGGCAGACCGGTCTTCTGGACGCCAGGCGGCGTCCGATCCGCGGGCTGCCGAACCGGCTGACCACAGGCTCGAAGGAAGAGATCGCCGCCGTCTGGCGGGGTGCCTTCCTGGCCCACGGGTCATTGACCGACCCGGGGCGCTCCGCTGCCCTCGAAATCACCTGCCCGGGCAATGAAGCGGCGATGGCCCTCGTCGGTGCCGCCGGGCGACTCGGGGTGGTCGCCAAGGCGAGGGAGGTGCGCGGCGTCCACCGGGTGGTCATCCGCGACGGCGACGCGATCGGCGCGATGCTCGTGCACATGGGCGCCCGGACACCGTGCTCAACTGGGA…	DNA-binding protein WhiA	0.96	0.9841
