# Supplementary material for: Population Ecology of Glacier Bacteria from the View of Gene Flow in Cryobacterium
Source: Microorganisms. 2026 Jan 30;14(2):326. doi: 10.3390/microorganisms14020326 (PMC12943682; doi:10.3390/microorganisms14020326)
Supplement: Supplementary file 1 [file microorganisms-14-00326-s001.zip › Table S4.xlsx]

## Sheet: Sheet1
Table S4 min AAI and min ANI in each population of Cryobacterium populations in this study
Cryobacterium populations	min AAI	min ANI
Cryobacterium sp. M96	98.34	98.7659
Cryobacterium sp. MDB2-B	98.39	98.5672
C. zongtaii	97.92	97.8187
C. flavum	98.84	99.0979
Cryobacterium sp. TMT1-2-2	99.21	99.2674
Cryobacterium sp. TMT1-23-1	99.3	99.3563
Cryobacterium sp. Y50	99.04	99.1535
C. psychrotolerans	97.79	98.2146
Cryobacterium sp. M25	98.73	98.9953
Cryobacterium sp. TMT2-59	99.14	99.4527
Cryobacterium sp. MDB1-5	99.01	99.2012
Cryobacterium sp. TMT1-1	98.65	98.7719
Cryobacterium sp. HLT2-28	98.17	98.4734
Cryobacterium sp. TMT2-42-4	98.72	99.0568
C. luteum	99.1	99.5204
Cryobacterium sp. N1994-1-2	98.64	98.847
C. levicorallinum	98.61	98.9572
Cryobacterium sp. Hh7	97.54	98.0606
